# Supplementary material for: Exploring children and young people’s experience of participating in citizen science–A qualitative evidence synthesis
Source: PLoS One. 2024 Jul 11;19(7):e0304976. doi: 10.1371/journal.pone.0304976 (PMC11239061; doi:10.1371/journal.pone.0304976)
Supplement: S2 Table — (XLSX) [file pone.0304976.s003.xlsx]

## Sheet: Sheet1
Key terms used
	young* OR child* OR teen* OR adolescen* OR boy* OR girl* OR student* OR pupil*
AND	experience* OR motivation* OR benefit*
AND	“citizen science” OR YPAR or Co-production OR co-creation OR PAR OR “youth participatory action research” OR “participatory action research” OR “community-based research” OR co-design OR “action research”
AND	Qualitative OR “mixed methods”
