# Supplementary material for: Exploring children and young people’s experience of participating in citizen science–A qualitative evidence synthesis
Source: PLoS One. 2024 Jul 11;19(7):e0304976. doi: 10.1371/journal.pone.0304976 (PMC11239061; doi:10.1371/journal.pone.0304976)
Supplement: S3 Table — (XLSX) [file pone.0304976.s004.xlsx]

## Sheet: Summaries 
Author	Title	Paper summary	Terminology used to describe citizen science	Nature of the citizen science study	Demographics and place details	Description of research the YCS's were involved in
Abraczinskas, M & Zarrett, N (2020) USA	Youth Participatory Action Research for Health Equity: Increasing Youth Empowerment and Decreasing Physical Activity Access Inequities in Under-resourced Programs and Schools	We examined the feasibility of youth participatory action research (YPAR) in (a) general aftercare (YPAR only) and (b) with a physical activity intervention. Youth conducted photovoice, capturing and analysing social/environmental factors contributing to inequities in their schools/programs.	Youth Participatory Action Research (YPAR)	social sciences /humanities	64 students (male =23; female =41) sixth – eighth grade youth aged 11–15, (94% non-Hispanic Black/African American, 75% free/reduced lunch) in the south-eastern United States.	Youth engaged in participatory behaviour through photo voice. They took pictures of barriers and promotors of PA in their programs/schools. They analysed the photos and identified feasible changes based on their knowledge of existing power structures. Youth and adult partners brainstormed relevant stakeholders and dissemination strategies. Youth created a poster presentation with photo data, a ca…
Akom, A. et al. (2016) USA	Youth Participatory Action Research (YPAR) 2.0: How technological innovation and digital organizing sparked a food revolution in East Oakland	"The purpose of this article is to develop the concept of YPAR 2.0 in which new technologies enable young people to visualize, validate, and transform social inequalities by using local knowledge in innovative ways that deepen civic engagement, democratize data, expand educational opportunity, inform policy, and mobilize community assets. Specifically this article documents how digital technology…	Youth Participatory Action Research (YPAR)	social sciences/ humanities/ technology	30 young participants in grade 9-12. 15 female 15 male were interviewed. Based in 5 communities in East Oakland.	The youth were asked to verify the location of local food outlets and healthy food outlets, as well as map any food outlets not listed. Youth analysed the data and linked this knowledge to action such as policy outcomes.
Ballard, H. L. et al. (2017) USA	Youth-focused citizen science: Examining the role of environmental science learning and agency for conservation	Looking at conservation science and environmental science education through two case studies, one coastal and one water quality monitoring study. Analysing observations and interviews with youth and educators.	Community and citizen science	natural/ technology	25 youth participants from both locations. Middle school to College age students.	Case study 1 and 2: LiMPETS program, Sandy Beach monitoring program looking at environmental disturbances on the California coast. Case study 3 : EBAYS project 3-10 youth water quality monitoring and habitat restoration.
Bender, K. et al. (2017) USA	Asking for Change: Feasibility, acceptability, and preliminary outcomes of a manualized photovoice intervention with youth experiencing homelessness	The current study examined the feasibility, accessibility, and preliminary outcomes associated with participation in Asking for Change, a manualized Photovoice intervention, among youth staying in a homeless shelter. Multiple sources of data, including field observation, standardized pre-post measures, and qualitative exit interviews were collected across two cohorts of Asking for Change.	Participatory research	social sciences /humanities	22 youth ages 18–20, identifying racially/ethnically as White (3), Black ( 6), Latino ( 6), Native American (1) and multiracial (6). Youths' self-identiﬁed gender included 10 males and 12 females, Youth reported diversity in regards to sexual orientation, including 18 straight youth, 2 lesbian youth and 1 bisexual youth with 1 youth not reporting sexual orientation. Youth had varying education le…	The YCS's built relationships, took photos, shared and discussed those images, discussed the problems seen in the images, and identified solutions.
Bennett V et al (2022) UK	Co‐production to understand online help‐seeking for young people experiencing emotional abuse and neglect: Building capabilities, adapting research methodology and evaluating involvement and impact	This study explores the experiences of young people seeking help for emotional abuse and neglect via an online, peer‐peer message board. The study aims to evidence the meaningful role and impacts associated with young co-researchers (YCoRs) involved in mental health research using a flexible approach.	Co-Production	social sciences /humanities	Members of the NeurOX Young People's Advisory Group (YPAG), aged 14–18 years. White British, 2 of 10 YCoRs were male, and the rest were female or gender nonconforming. The majority attending state‐funded schools in Oxfordshire.	The YCS were asked to explore the experiences of young people seeking help for emotional abuse and neglect via an online, peer‐peer message board, with the aim of evidencing the meaningful role young co-researchers can play in sensitive and complex mental health research. They used both on‐ and off‐line approaches. Refining research questions, reflect and contribute to analysis, reflections and p…
Braye, S & McDonnell,L (2013) UK	Balancing powers: University researchers thinking critically about participatory research with young fathers	The Talking Dads Project brought together young fathers, an NGO and university researchers to explore the experiences of young fathers .Young fathers took a lead role in developing the content of, and conducting, interviews with peer participants. .. this article provides an analysis of five critical processes that created intense debate and became sites for negotiation of the delicate balance of…	Participatory research	social sciences /humanities	The ages of the participants ranged from 15 to 25 years; they were of white British origin, male, and had 15 children between them; two fathers did not live with their children. They were all from a UK seaside city.	The project sought to illuminate young fathers’ experience of being fathers in their locality, through group discussions and interviews, with young fathers themselves taking the lead in deciding what questions should be asked, in training to be interviewers, and then in interviewing each other and other young fathers in their networks.
Budin-Ljosne et al (2023) Europe ( the Netherlands, Norway, Poland, Portugal, and the United Kingdom.)	Ethical considerations in engaging young people in European obesity prevention research: The CO-CREATE experience	The CO-CREATE project used various methods to engage approximately 300 European youth aged 15–19 years in the development of policies to prevent adolescent obesity. This paper discusses ethical considerations made in the project pertaining to the youth's voluntary participation, their protection from obesity stigma, respect for their time, data privacy and confidentiality, power balance, and equa…	Research with young people	social sciences /humanities	From 2019 to 2021, the project engaged with approximately 300 European youth aged 15–19. The majority of participants were girls. They were from Netherlands, Norway, Poland, Portugal, and the United Kingdom.	Developing and refining policy ideas using photovoice, interviews policy forms and surveys. Young people attended system mapping workshops, Youth Alliances and Dialogue Forums. Different young people took part in different elements of the study, but it was open to the same young people.
Canosa, A. et al. (2018) Australia	Reflexivity and ethical mindfulness in participatory research with children: What does it really look like?	This article draws attention to the ethical nuances of conducting participatory research with children and young people growing up in a popular tourist destination in Australia. It responds to calls for more reflexively oriented approaches to documenting the ethical dimensions of qualitative research, particularly with children. Prolonged engagement in the field facilitated a deeper understanding…	Participatory research with children	social sciences /humanities	Project 1: 14 young people, between the ages of 10 and 16 Project 2: 6 young co-researchers between the ages of 15 and 16.	For the first project participants met once a week for a period of 6 weeks to discuss their views and perceptions of tourism and their experiences of growing up in a tourist destination. These discussions led to the young people creating three short animation movies to express their views and voice their concerns about tourism activity in their community. The second project involved working with …
Cooper F et Jones C (2022) UK	Co-production for or against the university: student loneliness and the commodification of impact in Covid-19	This paper explores the tension between co-production and expectations of impact, through a research project on student loneliness over an academic year. The Covid pandemic, the topic, informal systems of care, and role of the university in providing the context and funding for the research - brought co-production into heightened tension with how the project outputs would be used.	Co-production	social sciences /humanities	29 participants in total - vast majority under 25 (contacted author for information).	Series of workshops, research methods and mixed methods online session completing a personal journal
Cuevas-Parra P (2020) International study	Co-Researching With Children in the Time of COVID-19: Shifting the Narrative on Methodologies to Generate Knowledge.	"This article critically reflects on the way that 12 children and young people engaged as co-researchers in an intergenerational research project that explored the perspectives of children and young people during the COVID-19 outbreak. Drawing upon the experiences of these child researchers, the author discusses the methodological and ethical complexities of their engagement—which is already a di…	Co-Researching	social sciences /humanities	12 children and young people, ages 12 to 17, from Bangladesh, Bosnia and Herzegovina, Brazil, Democratic Republic of Congo, Mongolia, Romania, and Sierra Leone.	Children and young people’s reflections on and perceptions of the COVID-19 outbreak. These 12 children and young people—were members of World Vision’s Young Leaders Advocacy programme, a global initiative to give children and young people spaces and opportunities to learn skills and tools to conduct their own research as part of child-led advocacy work
Davis, S (2021) USA	Employing YPAR to Reflect on the Past, Present, and Future Promotes Black Girls to Learn about STEM Fields and Research.	"This qualitative study examines six Black girls' knowledge of the growing concern related to the inequitable educational pathways to STEM fields. The 12-week Youth Participatory Action Research Project (YPAR) includes workshops that promoted the girls to examine the underlying causes for the low number of Black girls who participate in STEM courses at their school. "	Youth Participation Action Research (YPAR)	social sciences /humanities	6 black girls 11-12th grade (15-18 years old). After school in a school classroom, a Local School District in the southeast region of the United States.	12-week Youth Participatory Action Research Project (YPAR) includes workshops that promoted the girls to examine the underlying causes for the low number of Black girls who participate in STEM courses at their school.
Ford, T. et al (2012) USA	Being useful: achieving indigenous youth involvement in a community-based participatory research project in Alaska	"A participatory research process ... focusing on youth involvement as a means to facilitate health promotion. We propose youth-guided community-based participatory research (CBPR) as way to involve young people in health promotion and prevention strategizing as part of translational science practice at the community-level." Using a CBPR approach including a steering committee made up of youth, t…	Community - based participatory research	social sciences /humanities	Southwest Alaska, youth researchers conducting interviews on 20 11-18 year olds.	Youth researcher community partnership that conducted 25 life history interviews with youth age 11-18. Both groups of youth participants are classed as YCS's'
Fowler, C. et al (2014) Hong Kong	Participatory action research: Involving students in parent education	Participatory action research was used to provide a 'community nursing clinical experience of involvement in parent education'. Participants implemented a parenting program called 'Parenting Young Children in a Digital World'. This involved: "needs identification, skills development and program implementation". "This paper will explore the student's participation in this PAR project as an innovat…	Participatory Action Research (PAR)	social sciences /humanities	There were 7 female and 2 male students; with an age range of 22 - 25 years. They were all born in Hong Kong and spoke both English and Cantonese. The students were at the end of their third year of study. The students collected parent data in three kindergartens in the three major divisions of Hong Kong: Hong Kong Island, Kowloon and New Territories.	Students were fully involved in each cycle's planning, action and reflection phase. Qualitative and quantitative data were collected including a questionnaire sent to parents. With the support of two of the researchers using SPSS the students entered the parent data and participated in the analysis. This led to a parent education program being delivered by the citizen scientists
Genuis, S.K. et al. (2015) Canada	Partnering with Indigenous student co-researchers: improving research processes and outcomes	" To examine the contribution of student co-researchers to a community-based participatory Photovoice investigation of Indigenous children's food-related lived experience. We examine co-researchers' contributions to the research process, their role in knowledge co-generation and dissemination, and factors that fostered research partnership with the teenage co-researchers."	Partnering with Indigenous student co-researchers	social sciences /humanities	Nine (6 female and 3 male; aged 16~18) High school students attending a First Nation community school in Canada. Carried out research at the Kipohtakaw Education Centre, the kindergarten to grade 12 school in Alexander First Nation, a rural Cree community in Alberta, Canada.	YCS's investigated Indigenous children's food related lived experiences. The YCS's took part in 5 training sessions. They then recruited elementary school students to be photovoice participants, carried out initial instruction and data collection including interviews and photovoice. CS's also undertook the initial analysis of the information before presenting results and creating a photobook. The…
Goto, K. et al (2012) A Caribbean country	Young People's Experience in Youth-led Participatory Action Research for HIV/Aids prevention	"As part of a project in the UNICEF-initiated “What every adolescent has a right to know” (RTK Right to know) program, qualitative interviews were conducted with youth who were reached through a youth-led participatory action research (PAR) project. The purpose of the study was to examine how a truly youth organized PAR effort was perceived by the adolescents who were reached through the project."	Youth Led Participatory Action Research	social sciences /humanities	Youth 13-21 years of age were the "informants" (sharing team members). 21 youth researchers, 12 adult project managers and 17 sharing team members shared their thoughts. Urban and rural areas in a Caribbean country where potential exposure to HIV/AIDS represents a significant threat to young people’s health.	The participants were part of RTK PAR project, they took part in a weekend residential PAR project led by youth researchers. The article discusses the sharing team members perspectives of this project.
Halliday, A. J. et al. (2019) Australia	The student voice in well-being: A case study of participatory action research in positive education	The paper explores how PAR can be used to help implement positive education, this blends learning and student well being. Through the process mixed methods examined the PAR students 'wellbeing, self efficacy, and other assets.	Participatory Action Research	social sciences /humanities	Australian government school (i.e. a publicly funded/state school) in South Australia. Ten students from years 9 to 11 (mean age = 14.9 years, 50% female).	The participants attended workshops to introduce positive education, how to collect data and how to communicate that information. They carried out research such as field notes and face to face interviews within the school.
King, J (2022) UK	Prioritising young peoples’ voices in research and work in youth offending services: Themes from free association research methods and a co-production project with young people	Reflections on using free associative methods; the Grid Elaboration Method and the Free Association Narrative Interview as part of their qualitative research with five young people to answer the research question ‘What do participants talk about when asked about their engagement experiences with youth offending services?’	Co-production	social sciences /humanities	To access the Youth Offending Service participants must have been under 18. 6 participants in the co-production element.	The young people took part in a co-production project focusing on creating a whiteboard video describing young peoples’ experience of working with a youth offending service.
Lane, H. G. et al (2019) USA	A Participatory Process to Engage Appalachian Youth in Reducing Sugar-Sweetened Beverage Consumption	The paper include write up of "A year long participatory research study to reduce SSBs in Central Appalachia, where excessive consumption is particularly prevalent." children helped to "systematically adapt SIPsmartER, an effective theory-based program for Appalachian adults, to be age and culturally appropriate." They assisted with "delivering the curriculum during a school-based feasibility stu…	Participatory Process	social sciences /humanities	Central Appalachia. Nine "youth ambassadors," aged 10 to 13 years.	They helped to adapt 'SIPsmartER', an adults program to reduce sugary drink consumption, to be age and culturally appropriate and meet desired theoretical objectives. They also delivered the curriculum in school and led an advocacy event in their community.
Maker Castro, E. et al. (2021)USA	Everyone collaborated and came together: The civic promise (and pitfalls) of yPAR for immigrant-origin students in an era of deportation	"Through youth participatory action research (yPAR), this study qualitatively examined how a class of Emerging Bilingual (EB) students aimed to promote more inclusive learning environments by designing, implementing, and evaluating a school-wide program. Here, we consider how the students experienced growth in their civic development as well as how they contended with resistances encountered duri…	yPAR youth participatory action research	social sciences /humanities	North-eastern high school USA (Majority of immigrant-origin). Average of 16.5 years; 60% female; and 65% Latinx, 30%Black, and 5% mixed-race (Black–Latino).	citizen scientists raised awareness around immigration at their school through migration narratives.
Marciano, J. & Beymer A (2022) USA	Collaborative data analysis: examining youths’ literacy practices in YPAR	This paper examines how 'youth from varied cultural and socioeconomic backgrounds came together to collaboratively analyze data they collected across two research projects in a community-based Youth Participatory Action Research (YPAR) initiative... Specifically, this study discusses how youth enacted collaborative data analysis to foreground lived experience and experiential knowledge while enac…	YPAR	social sciences /humanities	15 high school students living in Central City, a mid-sized city in the US Midwest. 3 black, 1 multiracial, 1 Latinx/white, 5 white, 3 Latina/o, 2 Asian/pacific islander. 7 young people used pronouns she/her/hers and 7 young people used the pronouns he/him/his. One young person was in grade 9, 5 in grade 10, 6 in grade 11 and 3 in grade 12.	Young people participated in 15 weekly 2-h-long after-school YPAR sessions where they 'generated research questions about issues of educational equity in their community, developed data collection tools, collected and analyzed data and shared research ﬁndings in a public symposium'.
Martinez L.S et al. (2020) USA	Adult Reflection on Engaging Youth of Color in Research and Action: A Case Study From Five US Cities	This study explores "the benefits of a youth-led research and action curriculum steeped in critical pedagogy and critical race theory focused on public health. Youth of color (N = 35) between the ages of 13 and 34 years from five U.S. cities were hired as researchers ...Key informant interviews with adults and qualitative data analysis techniques were employed to examine program products and outc…	Research and Action	social sciences /humanities	35 Youth of color between the ages of 13 and 34 years from five U.S. cities. The majority (57%) of youth were 16 or 17 years, and the gender split was female (57%) and male (43%).	Youth and adult YPAR training program designed to engage youth of color in health assessment and community action. Different topics were explored in different cities.
Ozer, J. E. & Wright, D. E. (2012) USA	Beyond School Spirit: The Effects of Youth-Led Participatory Action Research in Two Urban High Schools	A qualitative study of YPAR looking at if interventions 'meaningfully affected the interactions and roles of students and adults in two distinctive urban high school settings',	Youth-Led Participatory Action Research (YPAR)	social sciences /humanities	The YPAR studies were conducted at: “Woodson” and “Northside,” pseudonyms for the two most divergent sites in the urban district with regard to student backgrounds. At 'Woodson' 48% of students are socioeconomically disadvantaged and 43% had limited English. At 'Northside' 30% are socioeconomically disadvantaged and 2% have limited English. The YPAR participants at 'woodside' were aged 15-18, the…	The study took place as part of a 5 year intervention including YPAR studies. These YPAR studies included activities like data collection and making presentations to adults in this case around teaching practice quality at 'Woodson' and diversity at 'Northside'
Prapaveissis D et al (2022) New Zealand	Assessing youth empowerment and co-design to advance Pasifika health: a qualitative research study in New Zealand	This paper reports on an evaluation of The Pasifika Prediabetes Youth Empowerment Programme was a community-based research project that aimed to investigate empowerment and co-design modules to build the capacity of Pasifika youth to develop community interventions for preventing prediabetes.	Community Based Participatory Research	social sciences /humanities	Pasifika youth aged 15–24 years, 41 Participants, from 2 communities, 18 Tokoroa 18 Henderson 23. 12 male and 29 female. Mean age 17.29. Ethnicity, Cook Island 16, Samoan 7 Tokelauan 1, Tongan 12 Tuvaluan 5.	The programme comprised of empowerment modules and co-design modules. The co-design modules focused on trying to build relationships among community partners, explore the root causes of prediabetes, and ideate, refine and test community health interventions. The youth participants completed weekly open-ended evaluation surveys after each module containing two open-ended questions about key learni…
Scott, M.A. et al (2015) USA	Approaching praxis: YPAR as critical pedagogical process in a college access program	In this article, the authors analyse a YPAR project on educational inequities conducted with high school students in a college access program. Through case study analysis of in-depth interviews with student-researchers and participant observation of the research process, the article suggests that the YPAR model moves students towards praxis by helping them develop more authoritative voices, reneg…	YPAR (youth participatory action research)	social sciences /humanities	13 student researchers. Mid sized university in the south east USA.	A YPAR program led over the summer holidays. The students co-designed semi-structured interviews, focus groups and survey focus are on motivations and experience. The Elon Academy. They have focused on the negative and low academic expectations, the need for improved college counselling, over-burdened guidance offices, the challenges faced by undocumented students.
Scott S (2022) UK	I Enjoy Having Someone to Rant to, I Feel Like Someone is Listening to Me’: Exploring Emotion in the Use of Qualitative, Longitudinal Diary-Based Methods	Drawing on personal experiences and methodological reflections gathered from a qualitative study, undertaken with young people over the course of 16 months during the COVID-19 pandemic in England, UK, the aim of this article is to offer further insight into the impact of researcher emotion, by specifically focussing on longitudinal, diary-based methods.	Novel qualitative longitudinal methods	social sciences /humanities	Young people aged 13-17 in the North East of England. 31 young people in phase 1. 26 young people in the full longitudinal analysis.	26 young people kept a diary since June 2020 and took part in serial interviews held every 2–3 months until September 2021. A range of media was collated in the current study including text, photos, audio and drawings, using a combination of email, text messaging and Instagram. Project pages with the study name ‘Lockdown Life North East’ were set up on both Instagram and Facebook that participant…
Shea J.M. et al. (2013) Canada	Reflections from a Creative Community-Based Participatory Research Project Exploring Health and Body Image with First Nations Girls	This article describes a qualitative community-based participatory research project focused on health and body image with First Nations girls in a Tribal Council region in Western Canada.' It discusses project design and 'the incorporation of creative methods (e.g., photovoice) to foster integration and collaboration as related to decolonizing methodology principles.' 'This article is both descri…	Community-based participatory research	social sciences /humanities	Twenty First Nations girls living on reserve signed up to participate. The participating girls represented six of the seven communities in the BTC region, as follows: Little Pine First Nation (5), Moosomin First Nation (4), Red Pheasant First Nation (3), Sweetgrass First Nation (3), Mosquito Grizzly Bears Head Lean First Nation (3), Poundmaker Cree Nation (2), and Lucky Man Cree Nation (0). The a…	The participants took part in photovoice, creating art collages, sharing circles and interviews to gather the data on health and body image. This was then presented at a community event.
Song A & Won Hur J (2022) USA	Development of Youth leadership Through Community-Based Participatory Action Research During the Covid-19 Pandemic: A Case Study of Korean American Adolescents	The purpose of this study was to investigate the leadership development of Korean American youth who participated in a community-based participatory action research program designed to assist community members affected by COVID-19.	Community-based participatory action / YPAR	social sciences /humanities	15 Korean American high school students identified by an application process from a small city of approximately 65,000 residents located in the southeastern part of the U.S. (The construction of Korean-based auto factories has brought many Korean immigrants into the region, making Korean the second most spoken language in the community. The public school system includes about 8,700 K-12 students,…	Reflecting on Korean history and meeting Korean American leaders, conducting individual research into community needs, planning their actions and presenting to community panellists. Implementing their plans within the community and evaluating the program success. Presenting and discussing results and process. For example on group created soap making kits for Korean families with young children du…
Toraif N, et al. (2021) USA	How to Be an Antiracist: Youth of Color’s Critical Perspectives on Antiracism in a Youth Participatory Action Research Context	This study is part of a larger Youth Participatory Action Research (YPAR) project engaging youth of color in a planning a multilevel health promotion campaign for a large safety net hospital.' It aims to answer 'the following questions: (a) How do YOC engaged in a YPAR project conceptualize and define antiracism? and (b) How do youth and adult allies conceptualize an antiracist YPAR project and w…	Youth Participatory Action Research (YPAR)	social sciences /humanities	8 youth of colour, aged 16–24 years were selected from diverse neighbourhoods and schools across Boston and include 5 female and 3 male members. Youth board members self-identify as Latinx/Hispanic (2), Vietnamese-Chinese (1), Black/Asian (1), Black/African American (2), Black/Nigerian-American (1), and Afro-Caribbean.	The youth advisory board met weekly (after YPAR training) with the research coordinators 'to develop research questions and collect and analyse data to inform a health promotion campaign focused on establishing trust among YOC(youth of Colour )and health practitioners, and the role that intergenerational trauma plays in the relationship between health care providers and young patients of color.'
Villatte A et al (2022) Canada	Perceived Support and Sense of Social Belonging in Young Adults Who Have a Parent With a Mental Illness	This participatory action research explores the perceived social support of youth whose parents have a mental illness during their transition to adulthood. The study assess whether participation in a group-based participatory action research project could improve these youth’s sense of support .	Participatory action research	social sciences /humanities	Ten participants (including nine young women and one man) from two administrative regions of Quebec, Canada, took part in the project. The youngest participant was 18 years old and the oldest was 25 years old (average age 21.6 years of age).	Young people participated in Photovoice meetings aimed to explore and share their experiences as young adults whose parents have a mental illness. This initial study, conducted in 2019, aimed to: (a) explore the challenges faced by youth living in such a family context during their transition to adulthood; (b) co-create with participants a recommendations report and tools that could support the t…
Vyas, K et al (2022) Canada	Development of an adolescent advisory group to inform sexual and reproductive health research for first- and second-generation immigrant adolescents in Canada: A community-based participatory action research study	This study aimed to train and evaluate the engagement of an adolescent advisory group to inform the sexual and reproductive health (SRH) needs of immigrant adolescents in Canada. 'This study adopted immigrant youth as collaborators of SRH research, rather than just participants, as a means of bridging this gap and to develop deeper insight into their needs. The aim was to allow immigrant adolesce…	Community based participatory action research	social sciences /humanities	13 members of the adolescent advisory group. Two 16 year olds, one 17 year old four 19-year-olds and three older than 19 years old. 3 male and 7 female. 5 were born in Canada, 2 in Pakistan, 2 in India and 1 in Bangladesh.	One-hour long virtual meetings every 2 months for an approximate period of 10 months; six training sessions were conducted. Interviews were held with the immigrant adolescents and parents on the inﬂuence of SRH needs on immigrant adolescents; and they took part in an adolescent engagement evaluation.
Wagaman, M.A. & Sanchez, L (2015) USA	Looking through the magnifying glass: A duo ethnographic approach to understanding the value and process of participatory action research with LGBTQ youth	A duo ethnographic exploration and analysis of experiences working on a participatory action research team'	Participatory Action Research	social sciences /humanities	Eight LGBTQ-identiﬁed young people, aged 18 to 24.	A 16-week process during which they identiﬁed a research topic, intra-community bigotry, designed a research study, collected data, and began to analyse the data. The team met weekly for 2 hours each meeting.
Warren C.A & Marciano, E. J. (2018) USA	Activating student voice through Youth Participatory Action Research (YPAR): policy-making that strengthens urban education reform	The paper explores using '(YPAR) to gather and activate student voice in the fight for education justice. Student voice can significantly enhance the quality of policy designed to expand access to education opportunity for poor and/or youth of color attending urban schools. Fifteen youth spent 18 weeks participating in the Central City Youth Co-Researcher Project as co-researchers.' The paper aim…	Youth Participatory Action Research (YPAR)	social sciences /humanities	15 14-19 year olds - diverse high school-aged youth. seven schools: Central City metropolitan area. The US mid-west.	3 YPAR projects small group education research studies entitled: 'It takes a village systems of support in Central City Area Schools' 'Sweet like cereal; exploring the fruits of opportunity in central city' 'Exploring access to extracurricular activities in central city' Which included interviews, focus groups, surveys, and school data.
Wartenweiler D & Mansukhani R (2016) Philippines	Participatory Action Research with Filipino Street Youth: Their Voice and Action against Corporal Punishment	"The study investigated perspectives on corporal punishment of adolescents from street families in Manila, with the aim of creating actions that address the issue in that specific context. Participatory action research (PAR) was employed as a research design, collecting qualitative data with 11 youth, selected through purposive sampling."	Participatory action research (PAR)	social sciences /humanities	The study was conducted with a non-government organisation (NGO) in a particular inner-city are of Manila. 11 youth 8 females and 3 males aged 12 to 16 years of whom eight were Catholics and three were Muslims, "Six of them still lived with their families on the streets or in make-shift shelters under a bridge, whereas ﬁve lived in a residential centre of the NGO but originated from street famili…	The youth planned an action project to address the issue of corporal punishment in their families: producing a video clip and holding a parents' meeting.

## Sheet: Sheet1
Author	Title	Author	Title	Nature of the CS study
Abraczinskas, M & Zarrett, N (2020) USA	Youth Participatory Action Research for Health Equity: Increasing Youth Empowerment and Decreasing Physical Activity Access Inequities in Under-resourced Programs and Schools	Abraczinskas, M & Zarrett, N (2020) USA	Youth Participatory Action Research for Health Equity: Increasing Youth Empowerment and Decreasing Physical Activity Access Inequities in Under-resourced Programs and Schools	Humanities/social science
Akom, A. et al. (2016) USA	Youth Participatory Action Research (YPAR) 2.0: How technological innovation and digital organizing sparked a food revolution in East Oakland	Akom, A. et al. (2016) USA	Youth Participatory Action Research (YPAR) 2.0: How technological innovation and digital organizing sparked a food revolution in East Oakland
Ballard, H. L. et al. (2017) USA	Youth-focused citizen science: Examining the role of environmental science learning and agency for conservation	Ballard, H. L. et al. (2017) USA	Youth-focused citizen science: Examining the role of environmental science learning and agency for conservation
Bender, K. et al. (2017) USA	Asking for Change: Feasibility, acceptability, and preliminary outcomes of a manualized photovoice intervention with youth experiencing homelessness	Bender, K. et al. (2017) USA	Asking for Change: Feasibility, acceptability, and preliminary outcomes of a manualized photovoice intervention with youth experiencing homelessness
Bennett V et al (2022) UK	Co‐production to understand online help‐seeking for young people experiencing emotional abuse and neglect: Building capabilities, adapting research methodology and evaluating involvement and impact	Bennett V et al (2022) UK	Co‐production to understand online help‐seeking for young people experiencing emotional abuse and neglect: Building capabilities, adapting research methodology and evaluating involvement and impact
Braye, S & McDonnell,L (2013) UK	Balancing powers: University researchers thinking critically about participatory research with young fathers	Braye, S & McDonnell,L (2013) UK	Balancing powers: University researchers thinking critically about participatory research with young fathers
Budin-Ljosne et al (2023) Europe ( the Netherlands, Norway, Poland, Portugal, and the United Kingdom.)	Ethical considerations in engaging young people in European obesity prevention research: The CO-CREATE experience	Budin-Ljosne et al (2023) Europe ( the Netherlands, Norway, Poland, Portugal, and the United Kingdom.)	Ethical considerations in engaging young people in European obesity prevention research: The CO-CREATE experience
Canosa, A. et al. (2018) Australia	Reflexivity and ethical mindfulness in participatory research with children: What does it really look like?	Canosa, A. et al. (2018) Australia	Reflexivity and ethical mindfulness in participatory research with children: What does it really look like?
Cooper F et Jones C (2022) UK	Co-production for or against the university: student loneliness and the commodification of impact in Covid-19	Cooper F et Jones C (2022) UK	Co-production for or against the university: student loneliness and the commodification of impact in Covid-19
Cuevas-Parra P (2020) International study	Co-Researching With Children in the Time of COVID-19: Shifting the Narrative on Methodologies to Generate Knowledge.	Cuevas-Parra P (2020) International study	Co-Researching With Children in the Time of COVID-19: Shifting the Narrative on Methodologies to Generate Knowledge.
Davis, S (2021) USA	Employing YPAR to Reflect on the Past, Present, and Future Promotes Black Girls to Learn about STEM Fields and Research.	Davis, S (2021) USA	Employing YPAR to Reflect on the Past, Present, and Future Promotes Black Girls to Learn about STEM Fields and Research.
Ford, T. et al (2012) USA	Being useful: achieving indigenous youth involvement in a community-based participatory research project in Alaska	Ford, T. et al (2012) USA	Being useful: achieving indigenous youth involvement in a community-based participatory research project in Alaska
Fowler, C. et al (2014) Hong Kong	Participatory action research: Involving students in parent education	Fowler, C. et al (2014) Hong Kong	Participatory action research: Involving students in parent education
Genuis, S.K. et al. (2015) Canada	Partnering with Indigenous student co-researchers: improving research processes and outcomes	Genuis, S.K. et al. (2015) Canada	Partnering with Indigenous student co-researchers: improving research processes and outcomes
Goto, K. et al (2012) A Caribbean country	Young People's Experience in Youth-led Participatory Action Research for HIV/Aids prevention	Goto, K. et al (2012) A Caribbean country	Young People's Experience in Youth-led Participatory Action Research for HIV/Aids prevention
Halliday, A. J. et al. (2019) Australia	The student voice in well-being: A case study of participatory action research in positive education	Halliday, A. J. et al. (2019) Australia	The student voice in well-being: A case study of participatory action research in positive education
King, J (2022) UK	Prioritising young peoples’ voices in research and work in youth offending services: Themes from free association research methods and a co-production project with young people	King, J (2022) UK	Prioritising young peoples’ voices in research and work in youth offending services: Themes from free association research methods and a co-production project with young people
Lane, H. G. et al (2019) USA	A Participatory Process to Engage Appalachian Youth in Reducing Sugar-Sweetened Beverage Consumption	Lane, H. G. et al (2019) USA	A Participatory Process to Engage Appalachian Youth in Reducing Sugar-Sweetened Beverage Consumption
Maker Castro, E. et al. (2021)USA	Everyone collaborated and came together: The civic promise (and pitfalls) of yPAR for immigrant-origin students in an era of deportation	Maker Castro, E. et al. (2021)USA	Everyone collaborated and came together: The civic promise (and pitfalls) of yPAR for immigrant-origin students in an era of deportation
Marciano, J. & Beymer A (2022) USA	Collaborative data analysis: examining youths’ literacy practices in YPAR	Marciano, J. & Beymer A (2022)	Collaborative data analysis: examining youths’ literacy practices in YPAR
Martinez L.S et al. (2020) USA	Adult Reflection on Engaging Youth of Color in Research and Action: A Case Study From Five US Cities	Martinez L.S et al. (2020) USA	Adult Reflection on Engaging Youth of Color in Research and Action: A Case Study From Five US Cities
Ozer, J. E. & Wright, D. E. (2012) USA	Beyond School Spirit: The Effects of Youth-Led Participatory Action Research in Two Urban High Schools	Ozer, J. E. & Wright, D. E. (2012) USA	Beyond School Spirit: The Effects of Youth-Led Participatory Action Research in Two Urban High Schools
Prapaveissis D et al (2022) New Zealand	Assessing youth empowerment and co-design to advance Pasifika health: a qualitative research study in New Zealand	Prapaveissis D et al (2022) New Zealand	Assessing youth empowerment and co-design to advance Pasifika health: a qualitative research study in New Zealand
Scott, M.A. et al (2015) USA	Approaching praxis: YPAR as critical pedagogical process in a college access program	Scott, M.A. et al (2015) USA	Approaching praxis: YPAR as critical pedagogical process in a college access program
Scott S (2022) UK	I Enjoy Having Someone to Rant to, I Feel Like Someone is Listening to Me’: Exploring Emotion in the Use of Qualitative, Longitudinal Diary-Based Methods	Scott S (2022) UK	I Enjoy Having Someone to Rant to, I Feel Like Someone is Listening to Me’: Exploring Emotion in the Use of Qualitative, Longitudinal Diary-Based Methods
Shea J.M. et al. (2013) Canada	Reflections from a Creative Community-Based Participatory Research Project Exploring Health and Body Image with First Nations Girls	Shea J.M. et al. (2013) Canada	Reflections from a Creative Community-Based Participatory Research Project Exploring Health and Body Image with First Nations Girls
Song A & Won Hur J (2022) USA	Development of Youth leadership Through Community-Based Participatory Action Research During the Covid-19 Pandemic: A Case Study of Korean American Adolescents	Song A & Won Hur J (2022) USA	Development of Youth leadership Through Community-Based Participatory Action Research During the Covid-19 Pandemic: A Case Study of Korean American Adolescents
Toraif N, et al. (2021) USA	How to Be an Antiracist: Youth of Color’s Critical Perspectives on Antiracism in a Youth Participatory Action Research Context	Toraif N, et al. (2021) USA	How to Be an Antiracist: Youth of Color’s Critical Perspectives on Antiracism in a Youth Participatory Action Research Context
Villatte A et al (2022) Canada	Perceived Support and Sense of Social Belonging in Young Adults Who Have a Parent With a Mental Illness	Villatte A et al (2022) Canada	Perceived Support and Sense of Social Belonging in Young Adults Who Have a Parent With a Mental Illness
Vyas, K et al (2022) Canada	Development of an adolescent advisory group to inform sexual and reproductive health research for first- and second-generation immigrant adolescents in Canada: A community-based participatory action research study	Vyas, K et al (2022) Canada	Development of an adolescent advisory group to inform sexual and reproductive health research for first- and second-generation immigrant adolescents in Canada: A community-based participatory action research study
Wagaman, M.A. & Sanchez, L (2015) USA	Looking through the magnifying glass: A duo ethnographic approach to understanding the value and process of participatory action research with LGBTQ youth	Wagaman, M.A. & Sanchez, L (2015)	Looking through the magnifying glass: A duo ethnographic approach to understanding the value and process of participatory action research with LGBTQ youth
Warren C.A & Marciano, E. J. (2018) USA	Activating student voice through Youth Participatory Action Research (YPAR): policy-making that strengthens urban education reform	Warren C.A & Marciano, E. J. (2018) USA	Activating student voice through Youth Participatory Action Research (YPAR): policy-making that strengthens urban education reform
Wartenweiler D & Mansukhani R (2016) Philippines	Participatory Action Research with Filipino Street Youth: Their Voice and Action against Corporal Punishment	Wartenweiler D & Mansukhani R (2016) Philippines	Participatory Action Research with Filipino Street Youth: Their Voice and Action against Corporal Punishment
