# Supplementary material for: Exploring children and young people’s experience of participating in citizen science–A qualitative evidence synthesis
Source: PLoS One. 2024 Jul 11;19(7):e0304976. doi: 10.1371/journal.pone.0304976 (PMC11239061; doi:10.1371/journal.pone.0304976)
Supplement: S4 Table — (XLSX) [file pone.0304976.s005.xlsx]

## Sheet: Context
				CONTEXT		Notes	CASP										Citizen science

## Sheet: Appendix 1 Simple summaries 
Author	Title	Paper summary	Terminology used to describe citizen science	Demographics and place details	Description of research the YCS's were involved in
Warren C.A & Marciano, E. J. (2018) USA	Activating student voice through Youth Participatory Action Research (YPAR): policy-making that strengthens urban education reform	The paper explores using '(YPAR) to gather and activate student voice in the fight for education justice. Student voice can significantly enhance the quality of policy designed to expand access to education opportunity for poor and/or youth of color attending urban schools. Fifteen youth spent 18 weeks participating in the Central City Youth Co-Researcher Project as co-researchers.' The paper aim…	Youth Participatory Action Research (YPAR)	15 14-19 year olds - diverse high school-aged youth. seven schools: Central City metropolitan area. The US mid-west	3 YPAR projects small group education research studies entitled: 'It takes a village systems of support in Central City Area Schools' 'Sweet like cereal; exploring the fruits of opportunity in central city' 'Exploring access to extracurricular activities in central city' Which included interviews, focus groups, surveys, and school data.
Martinez L.S et al. (2020) USA	Adult Reflection on Engaging Youth of Color in Research and Action: A Case Study From Five US Cities	This study explores "the benefits of a youth-led research and action curriculum steeped in critical pedagogy and critical race theory focused on public health. Youth of color (N = 35) between the ages of 13 and 34 years from five U.S. cities were hired as researchers ...Key informant interviews with adults and qualitative data analysis techniques were employed to examine program products and outc…	Research and Action	35 Youth of color between the ages of 13 and 34 years from five U.S. cities. The majority (57%) of youth were 16 or 17 years, and the gender split was female (57%) and male (43%).	Youth and adult YPAR training program designed to engage youth of color in health assessment and community action. Different topics were explored in different cities.
Scott, M.A. et al (2015) USA	Approaching praxis: YPAR as critical pedagogical process in a college access program	In this article, the authors analyse a YPAR project on educational inequities conducted with high school students in a college access program. Through case study analysis of in-depth interviews with student-researchers and participant observation of the research process, the article suggests that the YPAR model moves students towards praxis by helping them develop more authoritative voices, reneg…	YPAR (youth participatory action research)	13 student researchers. Mid sized university in the south east USA	A YPAR program led over the summer holidays. The students co-designed semi-structured interviews, focus groups and survey focus are on motivations and experience. The Elon Academy. They have focused on the negative and low academic expectations, the need for improved college counselling, over-burdened guidance offices, the challenges faced by undocumented students.
Bender, K. et al. (2017) USA	Asking for Change: Feasibility, acceptability, and preliminary outcomes of a manualized photovoice intervention with youth experiencing homelessness	The current study examined the feasibility, accessibility, and preliminary outcomes associated with participation in Asking for Change, a manualized Photovoice intervention, among youth staying in a homeless shelter. Multiple sources of data, including field observation, standardized pre-post measures, and qualitative exit interviews were collected across two cohorts of Asking for Change.	Participatory research	22 youth ages 18–20, identifying racially/ethnically as White (3), Black ( 6), Latino ( 6), Native American (1) and multiracial (6). Youths' self-identiﬁed gender included 10 males and 12 females, Youth reported diversity in regards to sexual orientation, including 18 straight youth, 2 lesbian youth and 1 bisexual youth with 1 youth not reporting sexual orientation. Youth had varying education le…	The YCS's built relationships, took photos, shared and discussed those images, discussed the problems seen in the images, and identified solutions.
Braye, S & McDonnell,L (2013) UK	Balancing powers: University researchers thinking critically about participatory research with young fathers	The Talking Dads Project brought together young fathers, an NGO and university researchers to explore the experiences of young fathers .Young fathers took a lead role in developing the content of, and conducting, interviews with peer participants. .. this article provides an analysis of five critical processes that created intense debate and became sites for negotiation of the delicate balance of…	Participatory research	The ages of the participants ranged from 15 to 25 years; they were of white British origin, male, and had 15 children between them; two fathers did not live with their children. They were all from a UK seaside city	The project sought to illuminate young fathers’ experience of being fathers in their locality, through group discussions and interviews, with young fathers themselves taking the lead in deciding what questions should be asked, in training to be interviewers, and then in interviewing each other and other young fathers in their networks.
Cuevas-Parra P (2020) International study	Co-Researching With Children in the Time of COVID-19: Shifting the Narrative on Methodologies to Generate Knowledge.	"This article critically reflects on the way that 12 children and young people engaged as co-researchers in an intergenerational research project that explored the perspectives of children and young people during the COVID-19 outbreak. Drawing upon the experiences of these child researchers, the author discusses the methodological and ethical complexities of their engagement—which is already a di…	Co-Researching	12 children and young people, ages 12 to 17, from Bangladesh, Bosnia and Herzegovina, Brazil, Democratic Republic of Congo, Mongolia, Romania, and Sierra Leone.	Children and young people’s reflections on and perceptions of the COVID-19 outbreak. These 12 children and young people—were members of World Vision’s Young Leaders Advocacy programme, a global initiative to give children and young people spaces and opportunities to learn skills and tools to conduct their own research as part of child-led advocacy work
Maker Castro, E. et al. (2021)USA	Everyone collaborated and came together: The civic promise (and pitfalls) of yPAR for immigrant-origin students in an era of deportation	"Through youth participatory action research (yPAR), this study qualitatively examined how a class of Emerging Bilingual (EB) students aimed to promote more inclusive learning environments by designing, implementing, and evaluating a school-wide program. Here, we consider how the students experienced growth in their civic development as well as how they contended with resistances encountered duri…	yPAR youth participatory action research	North-eastern high school USA (Majority of immigrant-origin). Average of 16.5 years; 60% female; and 65% Latinx, 30%Black, and 5% mixed-race (Black–Latino).	citizen scientists raised awareness around immigration at their school through migration narratives.
Toraif N, et al. (2021) USA	How to Be an Antiracist: Youth of Color’s Critical Perspectives on Antiracism in a Youth Participatory Action Research Context	This study is part of a larger Youth Participatory Action Research (YPAR) project engaging youth of color in a planning a multilevel health promotion campaign for a large safety net hospital.' It aims to answer 'the following questions: (a) How do YOC engaged in a YPAR project conceptualize and define antiracism? and (b) How do youth and adult allies conceptualize an antiracist YPAR project and w…	Youth Participatory Action Research (YPAR)	8 youth of colour, aged 16–24 years were selected from diverse neighbourhoods and schools across Boston and include 5 female and 3 male members. Youth board members self-identify as Latinx/Hispanic (2), Vietnamese-Chinese (1), Black/Asian (1), Black/African American (2), Black/Nigerian-American (1), and Afro-Caribbean	The youth advisory board met weekly (after YPAR training) with the research coordinators 'to develop research questions and collect and analyse data to inform a health promotion campaign focused on establishing trust among YOC(youth of Colour )and health practitioners, and the role that intergenerational trauma plays in the relationship between health care providers and young patients of color.'
Wagaman, M.A. & Sanchez, L (2015)	Looking through the magnifying glass: A duo ethnographic approach to understanding the value and process of participatory action research with LGBTQ youth	A duo ethnographic exploration and analysis of experiences working on a participatory action research team'	Participatory Action Research	Eight LGBTQ-identiﬁed young people, aged 18 to 24,	A 16-week process during which they identiﬁed a research topic, intra-community bigotry, designed a research study, collected data, and began to analyse the data. The team met weekly for 2 hours each meeting.	location find
Wartenweiler D & Mansukhani R (2016) Philippines	Participatory Action Research with Filipino Street Youth: Their Voice and Action against Corporal Punishment	"The study investigated perspectives on corporal punishment of adolescents from street families in Manila, with the aim of creating actions that address the issue in that specific context. Participatory action research (PAR) was employed as a research design, collecting qualitative data with 11 youth, selected through purposive sampling."	Participatory action research (PAR)	The study was conducted with a non-government organisation (NGO) in a particular inner-city are of Manila. 11 youth 8 females and 3 males aged 12 to 16 years of whom eight were Catholics and three were Muslims, "Six of them still lived with their families on the streets or in make-shift shelters under a bridge, whereas ﬁve lived in a residential centre of the NGO but originated from street famili…	The youth planned an action project to address the issue of corporal punishment in their families: producing a video clip and holding a parents' meeting.
Fowler, C. et al (2014) Hong Kong	Participatory action research: Involving students in parent education	Participatory action research was used to provide a 'community nursing clinical experience of involvement in parent education'. Participants implemented a parenting program called 'Parenting Young Children in a Digital World'. This involved: "needs identification, skills development and program implementation". "This paper will explore the student's participation in this PAR project as an innovat…	Participatory Action Research (PAR)	There were 7 female and 2 male students; with an age range of 22 - 25 years. They were all born in Hong Kong and spoke both English and Cantonese. The students were at the end of their third year of study. The students collected parent data in three kindergartens in the three major divisions of Hong Kong: Hong Kong Island, Kowloon and New Territories.	Students were fully involved in each cycle's planning, action and reflection phase. Qualitative and quantitative data were collected including a questionnaire sent to parents. With the support of two of the researchers using SPSS the students entered the parent data and participated in the analysis. This led to a parent education program being delivered by the citizen scientists
Genuis, S.K. et al. (2015) Canada	Partnering with Indigenous student co-researchers: improving research processes and outcomes	" To examine the contribution of student co-researchers to a community-based participatory Photovoice investigation of Indigenous children's food-related lived experience. We examine co-researchers' contributions to the research process, their role in knowledge co-generation and dissemination, and factors that fostered research partnership with the teenage co-researchers."	Partnering with Indigenous student co-researchers	Nine (6 female and 3 male; aged 16~18) High school students attending a First Nation community school in Canada. Carried out research at the Kipohtakaw Education Centre, the kindergarten to grade 12 school in Alexander First Nation, a rural Cree community in Alberta, Canada.	YCS's investigated Indigenous children's food related lived experiences. The YCS's took part in 5 training sessions. They then recruited elementary school students to be photovoice participants, carried out initial instruction and data collection including interviews and photovoice. CS's also undertook the initial analysis of the information before presenting results and creating a photobook. The…
Shea J.M. et al. (2013) Canada	Reflections from a Creative Community-Based Participatory Research Project Exploring Health and Body Image with First Nations Girls	This article describes a qualitative community-based participatory research project focused on health and body image with First Nations girls in a Tribal Council region in Western Canada.' It discusses project design and 'the incorporation of creative methods (e.g., photovoice) to foster integration and collaboration as related to decolonizing methodology principles.' 'This article is both descri…	Community-based Participatory Research	Twenty First Nations girls living on reserve signed up to participate. The participating girls represented six of the seven communities in the BTC region, as follows: Little Pine First Nation (5), Moosomin First Nation (4), Red Pheasant First Nation (3), Sweetgrass First Nation (3), Mosquito Grizzly Bears Head Lean First Nation (3), Poundmaker Cree Nation (2), and Lucky Man Cree Nation (0). The a…	The participants took part in photovoice, creating art collages, sharing circles and interviews to gather the data on health and body image. This was then presented at a community event.
Canosa, A. et al. (2018) Australia	Reflexivity and ethical mindfulness in participatory research with children: What does it really look like?	This article draws attention to the ethical nuances of conducting participatory research with children and young people growing up in a popular tourist destination in Australia. It responds to calls for more reflexively oriented approaches to documenting the ethical dimensions of qualitative research, particularly with children. Prolonged engagement in the field facilitated a deeper understanding…	Participatory research with children	Project 1: 14 young people, between the ages of 10 and 16 Project 2: 6 young co-researchers between the ages of 15 and 16	For the first project participants met once a week for a period of 6 weeks to discuss their views and perceptions of tourism and their experiences of growing up in a tourist destination. These discussions led to the young people creating three short animation movies to express their views and voice their concerns about tourism activity in their community. The second project involved working with …
Halliday, A. J. et al. (2019) Australia	The student voice in well-being: A case study of participatory action research in positive education	The paper explores how PAR can be used to help implement positive education, this blends learning and student well being. Through the process mixed methods examined the PAR students 'wellbeing, self efficacy, and other assets.	Participatory Action Research	Australian government school (i.e. a publicly funded/state school) in South Australia. Ten students from years 9 to 11 (mean age = 14.9 years, 50% female)	The participants attended workshops to introduce positive education, how to collect data and how to communicate that information. They carried out research such as field notes and face to face interviews within the school.	location find
Goto, K. et al (2012) A Caribbean country	Young People's Experience in Youth-led Participatory Action Research for HIV/Aids prevention	"As part of a project in the UNICEF-initiated “What every adolescent has a right to know” (RTK Right to know) program, qualitative interviews were conducted with youth who were reached through a youth-led participatory action research (PAR) project. The purpose of the study was to examine how a truly youth organized PAR effort was perceived by the adolescents who were reached through the project."	Youth Led Participatory Action Research	Youth 13-21 years of age were the "informants" (sharing team members). 21 youth researchers, 12 adult project managers and 17 sharing team members shared their thoughts. Urban and rural areas in a Caribbean country where potential exposure to HIV/AIDS represents a significant threat to young people’s health.	The participants were part of RTK PAR project, they took part in a weekend residential PAR project led by youth researchers. The article discusses the sharing team members perspectives of this project.
Akom, A. et al. (2016) USA	Youth Participatory Action Research (YPAR) 2.0: How technological innovation and digital organizing sparked a food revolution in East Oakland	"The purpose of this article is to develop the concept of YPAR 2.0 in which new technologies enable young people to visualize, validate, and transform social inequalities by using local knowledge in innovative ways that deepen civic engagement, democratize data, expand educational opportunity, inform policy, and mobilize community assets. Specifically this article documents how digital technology…	Youth Participatory Action Research (YPAR)	30 young participants in grade 9-12. 15 female 15 male were interviewed. Based in 5 communities in East Oakland	The youth were asked to verify the location of local food outlets and healthy food outlets, as well as map any food outlets not listed. Youth analysed the data and linked this knowledge to action such as policy outcomes.
Abraczinskas, M & Zarrett, N (2020) USA	Youth Participatory Action Research for Health Equity: Increasing Youth Empowerment and Decreasing Physical Activity Access Inequities in Under-resourced Programs and Schools	We examined the feasibility of youth participatory action research (YPAR) in (a) general aftercare (YPAR only) and (b) with a physical activity intervention. Youth conducted photovoice, capturing and analysing social/environmental factors contributing to inequities in their schools/programs.	Youth Participatory Action Research (YPAR)	64 students (male =23; female =41) sixth – eighth grade youth aged 11–15, (94% non-Hispanic Black/African American, 75% free/reduced lunch) in the south-eastern United States	Youth engaged in participatory behaviour through photo voice. They took pictures of barriers and promotors of PA in their programs/schools. They analysed the photos and identified feasible changes based on their knowledge of existing power structures. Youth and adult partners brainstormed relevant stakeholders and dissemination strategies. Youth created a poster presentation with photo data, a ca…
Davis, S (2021) USA	Employing YPAR to Reflect on the Past, Present, and Future Promotes Black Girls to Learn about STEM Fields and Research.	"This qualitative study examines six Black girls' knowledge of the growing concern related to the inequitable educational pathways to STEM fields. The 12-week Youth Participatory Action Research Project (YPAR) includes workshops that promoted the girls to examine the underlying causes for the low number of Black girls who participate in STEM courses at their school. "	Youth Participation Action Research (YPAR)	6 black girls 11-12th grade (15-18 years old). After school in a school classroom, a Local School District in the southeast region of the United States.	12-week Youth Participatory Action Research Project (YPAR) includes workshops that promoted the girls to examine the underlying causes for the low number of Black girls who participate in STEM courses at their school.
Lane, H. G. et al (2019) USA	A Participatory Process to Engage Appalachian Youth in Reducing Sugar-Sweetened Beverage Consumption	The paper include write up of "A year long participatory research study to reduce SSBs in Central Appalachia, where excessive consumption is particularly prevalent." children helped to "systematically adapt SIPsmartER, an effective theory-based program for Appalachian adults, to be age and culturally appropriate." They assisted with "delivering the curriculum during a school-based feasibility stu…	Participatory Process	Central Appalachia. Nine "youth ambassadors," aged 10 to 13 years.	They helped to adapt 'SIPsmartER', an adults program to reduce sugary drink consumption, to be age and culturally appropriate and meet desired theoretical objectives. They also delivered the curriculum in school and led an advocacy event in their community.
Ford, T. et al (2012) USA	Being useful: achieving indigenous youth involvement in a community-based participatory research project in Alaska	"A participatory research process ... focusing on youth involvement as a means to facilitate health promotion. We propose youth-guided community-based participatory research (CBPR) as way to involve young people in health promotion and prevention strategizing as part of translational science practice at the community-level." Using a CBPR approach including a steering committee made up of youth, t…	Community - based participatory research	Southwest Alaska, youth researchers conducting interviews on 20 11-18 year olds.	Youth researcher community partnership that conducted 25 life history interviews with youth age 11-18. Both groups of youth participants are classed as YCS's'
Ozer, J. E. & Wright, D. E. (2012) USA	Beyond School Spirit: The Effects of Youth-Led Participatory Action Research in Two Urban High Schools	A qualitative study of YPAR looking at if interventions 'meaningfully affected the interactions and roles of students and adults in two distinctive urban high school settings',	Youth-Led Participatory Action Research (YPAR)	The YPAR studies were conducted at: “Woodson” and “Northside,” pseudonyms for the two most divergent sites in the urban district with regard to student backgrounds. At 'Woodson' 48% of students are socioeconomically disadvantaged and 43% had limited English. At 'Northside' 30% are socioeconomically disadvantaged and 2% have limited English. The YPAR participants at 'woodside' were aged 15-18, the…	The study took place as part of a 5 year intervention including YPAR studies. These YPAR studies included activities like data collection and making presentations to adults in this case around teaching practice quality at 'Woodson' and diversity at 'Northside'
Ballard, H. L. et al. (2017) USA	Youth-focused citizen science: Examining the role of environmental science learning and agency for conservation	Looking at conservation science and environmental science education through two case studies, one coastal and one water quality monitoring study. Analysing observations and interviews with youth and educators.	Community and citizen science	25 youth participants from both locations. Middle school to College age students	Case study 1 and 2: LiMPETS program, Sandy Beach monitoring program looking at environmental disturbances on the California coast. Case study 3 : EBAYS project 3-10 youth water quality monitoring and habitat restoration.

## Sheet: In order factors influencing 
Factors influencing	sub idea	Examples and papers
Knowledge and skills development	Design the research from the start to include knowledge and skills development for the young citizen scientists	Start with the knowledge the YCS have and build capacity from there using discovery based learning. Workshops revolve around 'questions that the youth considered important' Akom, A. et al. The girls first worksop enabled researcher to guage theier knowledge through an activity called 'say what you think - Black Girls Education' inlcuding multiple choice tru/false questions based on Black girls ed…
	Create opportunities for the young citizen scientists to showcase their skills	Opportunities to use communication skills - collecting data from parents, teachers and other students. Presenting assemblies Halliday, A. J. et al. (2019) Knowledge gained on HIV/AIDS led to confidence boost and was shared with family members and peers. Goto, K. et al (2012) Giving young people the knowledge to have professional data driven conversations. At 'woodson' this took the form of studen…
Project design		Weekly meetings start and end times alternated to acccount for exrracuricula activities. (some YCS's did still leave due to other time commitments) Critical feedback included letting everyone involved in the par group have a say and defining students roles earlier in the process. Halliday, A. J. et al. (2019) Recruitment Participants were recruited through the community over schools so they didn …
expectations		Not all of the activities brainstormed could be completed due to geographical location and lack of resources Lane, H. G. et al (2019) At 'northside' staff members expectations of the citizen scientists were high in terms of professionalism and using data to support thier findings. Ozer, J.E. & Wright, D.E. (2012)
time		extended time working with the same group allowed youth to specialise and work in different areas of the project. Project length also created repeated experiances to bulid connections with place. Scheduling conflicts meant three participants withdrew from the study Lane, H. G. et al (2019) A 12 month research project allowed for a deeper understaing of young peoples lived experiances. Canosa, A. …
place		The research took place in a residential setting - the youth facilitators and participants spent time together talking and doing activities - which helped them get to know each other Goto, K. et al (2012) 'Research was carried out in an area known to the young people e.g. a local creek which allowed for place attatchment Ballard, H... L. et al. (2017)
Use technology		iPad minis were given to help with data collection and analysis. The YCS used these to communicate through GroupME, FaceTime, iMessage etc. (ref) Digitial tools such as mobile phones can be used to 'organise, mobilize and transform social and material conditions'. Here the YCS's phones were used to collect the data on food outlets. Akom, A. et al. Kik a text messaging service was used to share in…
Research output - create meaningful research		A research colloquium was held with the resaearch team and the community to share the work produced Warren C.A. & Marciano, E. J. (2018) A community event was planned from the start of the project so the participants could share thier knowledge with thier own communities. Shea J.M. et al. (2013) Their was a public viewing of thier film in the community. canosa, A. et al. (2018) Within this projec…
		Within the YPAR +PA program the school staff, e.g. the principle, and community e.g. the parents attended a session where findings could be presented and the YCS's agenda moved forward. This was received very positively by the YCS's. However within the YPAR only group the school and orther organisations could not be engaged as easily and contat home with the parents was harder. This resulted in f…	Abraczinskas, M & Zarrett, N (2020)
Role and type of adult		Weekly meetings were held with the YCS's to discuss any developments in the research. If this was more frequent the research could have prgressed faster. Warren C.A. & Marciano, E. J. (2018) A local film-makers skills were used to facilitate the young citizen scientists creating a film. Canosa, A. et al. (2018) The researchers role was clearly defined as a facilitator/ moderator with the young pe…
Reflection		Allow for time and space for "dialougue" to happen. This was included by setting deliberate time asside for debriefing sessions, at first the YCS's were reluctant to meet. A university researcher brought home cooked food to the meetings which helped to 'deliniate the time and place for conversation; engouraged co-researchers to sit down and engage in conversations; and prompted reflections on foo…

## Sheet: CASP checklist 
Author	Title	Aims relating to participant experience and method used to explore participant experience	Methods used to explore participant experience	Is qualitative methodology appropriate	Was the research design appropriate to address elements of, or the whole participant experience?	Was the recruitment strategy appropriate to address participant experience?	Has the relationship between researcher and participants (citizen scientists) been adequately considered?	Have ethical issues been taken into consideration?	Was the data analysis sufficiently rigorous?	Is there a clear statement of findings relating to participant experience?	Is the research valuable? - do they discuss the paprticipant experience in relation to other research or identify new areas of interest
Abraczinskas, M & Zarrett, N (2020) USA	Youth Participatory Action Research for Health Equity: Increasing Youth Empowerment and Decreasing Physical Activity Access Inequities in Under-resourced Programs and Schools	One part of the aim was to understand the feasibility of YPAR to impact individual empowerment.	Qualitative and quantitative methods were used. Only the qualitative methods have been discussed and assessed. These include adult partner journals, youth surveys, youth-adult photo journals. Open ended questions were also posed to youth post interventions.	YES	YES	UNCLEAR	YES	UNCLEAR	YES	YES	YES
Akom, A. et al. (2016) USA	Youth Participatory Action Research (YPAR) 2.0: How technological innovation and digital organizing sparked a food revolution in East Oakland	To better understand the ways in which out of school neighbourhood conditions can impact how young people learn and thrive, as the project progressed participants views were sought.	Exit interviews and focus groups.	YES	YES	YES	UNCLEAR	YES	UNCLEAR	YES	YES
Ballard, H. L. et al. (2017) USA	Youth-focused citizen science: Examining the role of environmental science learning and agency for conservation	Participant experience is framed in terms of understanding learning by youth who are engaged in a CCS project including: understanding environmental science context, identifying areas of their own expertise and using environmental science expertise and community and citizen science practices as a foundation for change.	Observational field notes, program and student produced artefacts review, semi-structured interviews with 25 youth and program coordinators.	YES	YES	UNCLEAR	NO	YES	YES	YES	YES
Bender, K. et al. (2017) USA	Asking for Change: Feasibility, acceptability, and preliminary outcomes of a manualized photovoice intervention with youth experiencing homelessness	The study also analyses youth's rates of recruitment, retention, satisfaction, perceived benefits and changes on key outcomes from pre-to post-project.	Methods were qual and quant. Qual includes Observational field notes and exit interviews.	YES	YES	YES	YES	YES	YES	YES	YES
Bennett V et al (2022) UK	Co‐production to understand online help‐seeking for young people experiencing emotional abuse and neglect: Building capabilities, adapting research methodology and evaluating involvement and impact	This practical case study aims to evidence the meaningful role and impacts associated with Young Co Researcher involvement in sensitive and complex mental health research using a flexible approach to co‐production	Reflections on co-production recorded on a padlet. Feedback was given in the IMPACT session.	YES	YES	YES	YES	YES	YES	YES	YES
Braye, S & McDonnell,L (2013) UK	Balancing powers: University researchers thinking critically about participatory research with young fathers	Participant experience was not listed as an aim. The are of interest was: 'to place centre stage the experiences of young fathers themselves, with the core objective of exploring what contributions those experiences might make to the knowledge and understanding of young fatherhood' p266	and as part of this inquiry there was an action and reflection cycle, where the citizen scientists experiences were discussed and reported on and supported by citizen scientist quotes. The paper describes the fathers 'feeding back' but does not detail how this was achieved.	YES	NO	UNCLEAR	YES	YES	UNCLEAR	YES	YES
Budin-Ljosne et al (2023) Europe ( the Netherlands, Norway, Poland, Portugal, and the United Kingdom.)	Ethical considerations in engaging young people in European obesity prevention research: The CO-CREATE experience	This paper discusses ethical considerations made in the project pertaining to the youth's voluntary participation, their protection from obesity stigma, respect for their time, data privacy and confidentiality, power balance, and equality of opportunity to participate in the research.	Researcher reflections - written reports. Researcher monitoring of meeting attendance and focus at meetings. Observations of experience at stakeholder meetings.	YES	NO	YES	YES	YES	UNCLEAR	YES	YES
Canosa, A. et al. (2018) Australia	Reflexivity and ethical mindfulness in participatory research with children: What does it really look like?	Discussion paper on the ethical nuances of conducting participatory research with children and young people - one of the aims of the projects discussed was an 'opportunity for empowerment and the development of young people' p404.	The methods include debriefing sessions after the citizen scientists had carried out interviews, observations and informal conversations were also recorded in a fieldwork journal	YES	YES	YES	YES	YES	UNCLEAR	YES	YES
Cooper F et Jones C (2022) UK	Co-production for or against the university: student loneliness and the commodification of impact in Covid-19	The following section of this paper explores how co-production during the pandemic made space for both critique and care, detailing our methodological approach to the project, and analysing data which sheds light on how the project was experienced by our co-researchers.	Researcher observations. Notes on conversations with participants. Digital comments made by the young people as part of the research. Young peoples journal reflections.	YES	YES	YES	YES	YES	YES	YES	YES
Cuevas-Parra P (2020) International study	Co-Researching With Children in the Time of COVID-19: Shifting the Narrative on Methodologies to Generate Knowledge.	How did child researchers find the intergenerational nature of this research project and their results? How did child researchers perceive the advantage and disadvantages of conducting research in the COVID 19 pandemic.	One-to-one semi-structured interviews using a virtual platform.	YES	YES	YES	YES	YES	UNCLEAR	YES	YES
Davis, S (2021) USA	Employing YPAR to Reflect on the Past, Present, and Future Promotes Black Girls to Learn about STEM Fields and Research.	The purpose of the data is to examine the YPAR project including the youth researchers research . methods were conducted to 'examine the participants knowledge and perspectives' including engagement in the YAR project.	. Workshop transcripts focus groups observations documents created by the participants researcher facilitators reflective pedological journal text messages sent via Kik a group messaging app.	YES	YES	YES	UNCLEAR	YES	YES	YES	YES
Ford, T. et al (2012) USA	Being useful: achieving indigenous youth involvement in a community-based participatory research project in Alaska	Does not list understanding experience as an aim but does state, 'we describe some of the ways the approach impacted the youth in the community'	The researchers discuss the participant experience and outcomes from their perspective. Quotes support other research aims and output but not this element of the research.	YES	NO	NO	YES	YES	NO	YES	YES
Fowler, C. et al (2014) Hong Kong	Participatory action research: Involving students in parent education	Aim relating to participant experience: 'This paper will report on the PAR and the student involvement' p77.	The data collection relevant to this aim was both qualitative and quantitative. The qualitative data was collected through questionnaires, group discussions, group observations and field notes. The focus of the semi structured questions elicited the student's' experiences and reflections about participating in the PAR project including the skills and knowledge gained, experience of working in tea…	YES	YES	YES	NO	YES	UNCLEAR	YES	YES
Genuis, S.K. et al. (2015) Canada	Partnering with Indigenous student co-researchers: improving research processes and outcomes	We examine co-researchers contributions to the research process, their role in knowledge go-generation and dissemination and factors that fostered research partnership with the teenage girls.	Group debriefing discussions.	YES	YES	YES	YES	YES	UNCLEAR	YES	YES
Goto, K. et al (2012) A Caribbean country	Young People's Experience in Youth-led Participatory Action Research for HIV/Aids prevention	The aims relating to participant experience were 'to learn about sharing team members experiences, including what went well, challenges encountered, experiences and perspectives they shared with the youth researchers, whether sharing team members gained something through their experience of PAR' p399.	in depth semi structured interviews were carried out with 17 sharing team members 21 youth researchers and 12 adult project managers to understand their experience. All the youth researchers, 11 managers and 'the majority' of the sharing team members were interviewed twice to understand their perspectives on sharing team members participation. Interviews were between 20-90 minutes. Field notes an…	YES	YES	YES	YES	YES	YES	YES	YES
Halliday, A. J. et al. (2019) Australia	The student voice in well-being: A case study of participatory action research in positive education	Members of the student council were selected to complete a process analysis using Self Determination Theory to see if students reported gains in autonomy competence and relatedness. They were then compared to a control group not taking part in PA.	Participant experience was assessed using qualitative and quantitative methods. Only the qualitative methods are examined here. A questionnaire was filled in by each student, and two students from the group were interviewed, the students chosen for interview were purposefully selected because they were articulate. Specific quotes were used to illustrate findings.	YES	YES	NO	YES	NO	NO	UNCLEAR	YES
King, J (2022) UK	Prioritising young peoples’ voices in research and work in youth offending services: Themes from free association research methods and a co-production project with young people	It is important that adults facilitate and support meaningful participation (Hart, 2008) by employing appropriate methods to enable young people to share their narratives. This paper seeks to influence educational psychology practice through the authentic voice of young people; focusing on what they say works when they are engaging with youth offending services, and highlighting accessible method…	Grid Elaboration Method and the Free Association Narrative Interview.	YES	YES	YES	YES	YES	YES	YES	YES
Lane, H. G. et al (2019) USA	A Participatory Process to Engage Appalachian Youth in Reducing Sugar-Sweetened Beverage Consumption	The study describes 'the extent to which engagement in these participatory efforts affected ambassadors perceptions of their community's health and their role in improving it.	Qual and quant used. qual methods as follows: Debrief sessions, focus groups and surveys attendance logs, field notes.	YES	YES	YES	UNCLEAR	YES	YES	YES	YES
Maker Castro, E. et al. (2021)USA	Everyone collaborated and came together: The civic promise (and pitfalls) of yPAR for immigrant-origin students in an era of deportation	Participant experience was not identified in the aims. However an iterative approach to the project was taken including "exit ticket" reflections and "end of course" reflections. Teacher field notes.	an iterative approach to the project was taken including "exit ticket" reflections and "end of course" reflections. Teacher field notes.	YES	YES	YES	YES	UNCLEAR	YES	YES	YES
Marciano, J. & Beymer A (2022)	Collaborative data analysis: examining youths’ literacy practices in YPAR	What supported and/or challenged students’ participation in collaborative data analysis and whether/how students enacted humanizing or relational approaches as they worked.'	Individual interviews conducted with each youth.	YES	YES	YES	YES	UNCLEAR	YES	YES	YES
Martinez L.S et al. (2020) USA	Adult Reflection on Engaging Youth of Color in Research and Action: A Case Study From Five US Cities	Participant experience not listed as a specific aim. However as part of reflecting on the process they sought feedback and evaluation on the layout and design of the project.	These were sought as part of discussions during two one day data collection phases. Observations of the participants were also discussed.	YES	UNCLEAR	UNCLEAR	YES	YES	NO	YES	YES
Ozer, J. E. & Wright, D. E. (2012) USA	Beyond School Spirit: The Effects of Youth-Led Participatory Action Research in Two Urban High Schools	Second element of the research question addresses participant experience 'How were student's interactions with peers and adults that were generated by these YPAR projects experienced by those involved and were these interactions distinctive from those already experienced in the school settings', p 269.	The methods used were interviews with adult faculty and staff, student focus groups and participant observations.	YES	YES	YES	YES	YES	YES	YES	YES
Prapaveissis D et al (2022) New Zealand	Assessing youth empowerment and co-design to advance Pasifika health: a qualitative research study in New Zealand	This study/research aims to assess how co-design can be effectively embedded in interventions with an empowerment framework. To date, empowerment and co-design have not been in a formal research setting and this is the first paper that evaluates empowerment and co-design together as one entity.	The youth participants completed weekly open-ended evaluation surveys after each module containing two open-ended questions about key learnings and outcomes from each module, offering one-sentence to one-paragraph responses as the programme progressed. The community research facilitator and community partner CEOs completed a 60-minute key informant interview five months after the programme. Each …	YES	YES	YES	YES	YES	YES	YES	YES
Scott, M.A. et al (2015) USA	Approaching praxis: YPAR as critical pedagogical process in a college access program	To develop college ready research skills and critical consciousness.	Semi structured interviews at the beginning middle and end of the project and participant observation during research team meetings workshops and classes	YES	YES	YES	UNCLEAR	UNCLEAR	YES	YES	YES
Scott S (2022) UK	I Enjoy Having Someone to Rant to, I Feel Like Someone is Listening to Me’: Exploring Emotion in the Use of Qualitative, Longitudinal Diary-Based Methods	Participant experience is not listed as an aim but it is discussed through the researcher's exploration of her own experience of emotion within the research.	The researcher draws upon interview transcripts, diary entries and field notes as well as informal recollections collated over the course of the study	YES	UNLCLEAR	YES	YES	YES	YES	NO	YES
Shea J.M. et al. (2013) Canada	Reflections from a Creative Community-Based Participatory Research Project Exploring Health and Body Image with First Nations Girls	Discuss project design and creative methods to be used to foster integration and collaboration as related to decolonizing methodology principles. States that the article summarizes the project and discusses lessons learned from the process, integrating evaluations from the participating girls as well as researchers' reflections.	Photographs taken, feedback sought through discussions and interviews as part of the overall project	YES	UNLCEAR	YES	YES	YES	UNCLEAR	YES	YES
Song A & Won Hur J (2022) USA	Development of Youth leadership Through Community-Based Participatory Action Research During the Covid-19 Pandemic: A Case Study of Korean American Adolescents	To investigate the leadership development of Korean American youth who participated in a community-based participatory action research program designed to assist community members affected by COVID-19.	Applications, open-ended survey, focus group conversations, final presentation, final reflection, field notes, and leadership development survey.	YES	YES	YES	YES	YES	YES	YES	YES
Toraif N, et al. (2021) USA	How to Be an Antiracist: Youth of Color’s Critical Perspectives on Antiracism in a Youth Participatory Action Research Context	Considers how youth members and adult allies incorporate and propose antiracist principles and practices within a YPAR project.	Key informant interviews, meeting minutes and transcripts	YES	YES	YES	YES	YES	YES	YES	YES
Villatte A et al (2022) Canada	Perceived Support and Sense of Social Belonging in Young Adults Who Have a Parent With a Mental Illness	Identify which aspects of social support these youth spontaneously address when talking about their experiences in Photovoice workshops and explore how participants view these types of workshops as a good way to improve their sense of social support and belonging.	This is a review paper of a study which has already been completed. All qualitative and quantitative data shared by participants during the initial study that were speciﬁcally related to the theme of social support (e.g., group sharing around the issue of social support, evaluation of beneﬁts in terms of perceived social support) were extracted from the initial corpus and have been analyzed.	YES	YES	YES	YES	UNCLEAR	YES	YES	YES
Vyas, K et al (2022) Canada	Development of an adolescent advisory group to inform sexual and reproductive health research for first- and second-generation immigrant adolescents in Canada: A community-based participatory action research study	To explore facilitators and challenges to immigrant adolescent engagement in SRH research, and to explore immigrant adolescents’ perspectives on the value of their involvement in research.	All adolescents who participated in the AAG were invited to complete the evaluation phase. The data from the engagement evaluation were collected using the Public and Patient Engagement Evaluation Tool. In addition, responses to the open-ended questions were collected through a focus group discussion and one individual meeting with a participant.	YES	YES	YES	YES	YES	YES	YES	YES
Wagaman, M.A. & Sanchez, L (2015)	Looking through the magnifying glass: A duo ethnographic approach to understanding the value and process of participatory action research with LGBTQ youth	We want to personify PAR by placing the researchers and their experiences at the forefront rather than behind the research results in order to contribute to process knowledge.	Duo ethnography'.	YES	YES	YES	YES	YES	YES	YES	YES
Warren C.A & Marciano, E. J. (2018) USA	Activating student voice through Youth Participatory Action Research (YPAR): policy-making that strengthens urban education reform	Within the findings participant experience is discussed as part of the findings using quotes to support,	It does not say how these reflections were collected. However there were weekly research tea, meetings and regular discussions on GroupMe. Some of the data is presented as group me messages	YES	YES	YES	YES	YES	YES	YES	YES
Wartenweiler D & Mansukhani R (2016) Philippines	Participatory Action Research with Filipino Street Youth: Their Voice and Action against Corporal Punishment	Aim related to participant experience 'to empower them (the young citizen scientists) to address corporal punishment in their specific sociocultural context' p 412.	Each session had a feedback opportunity at the end. All sessions were recorded and facilitators recorded reflections- though it is not clear if this was related to participant experience.	YES	YES	YES	YES	YES	YES	YES	YES
				YES
