# Supplementary material for: Exploring children and young people’s experience of participating in citizen science–A qualitative evidence synthesis
Source: PLoS One. 2024 Jul 11;19(7):e0304976. doi: 10.1371/journal.pone.0304976 (PMC11239061; doi:10.1371/journal.pone.0304976)
Supplement: S5 Table — (XLSX) [file pone.0304976.s006.xlsx]

## Sheet: Sheet1
	Column Labels
Values	Communication	Decision Making	Factors Influencing	personal growth	Power	relationships	self efficacy	Unidentified	Wider impact of participant experience	Grand Total
Sum of Individual references	70	16	199	485	86	299	42	20	90	1307
Sum of Files	31	10	88	233	40	132	26	8	59	627

## Sheet: Code book 
Theme	Description	Codes	Sub codes	Files	Individual references	Total files	Total individual references
Communication	The theme of communication is a connector between personal growth (where participants' communication skills improved) and relationships (which led to a change in those relationships):	Coded directly to theme		17	44
		common social identity		2	6
		communicating with policy makers		4	4
		communication within the project		2	8
		having a platform		1	1
		miscommunication by researchers		1	1
		raised expectations		1	1
		shared knowledge connection with subject		3	5	23	70
Decision Making	Relates to the process on how decisions were made. A connecting thread between power and relationships.	Coded directly to theme		4	6
		ownership		3	7
		participants changing research direction		1	1
		unequal participation		2	2	10	16
Factors influencing	The research design including project design, value of the research to the participants and community and young peoples knowledge and skills.	Coded directly to theme		7	10
		Including young peoples knowledge and skills development		7	15
			different levels of comfort	1	1
			gender differences	1	1
			importance of their knowledge	10	16
		Project design		12	47
			accessibility	1	1
			environment	1	1
			ethical issues	9	17
			lack of resources	1	1
			time management	11	29
			too much information to take in	1	1
		reflection		9	25
			reflection - antiracism	1	1
		retention		5	9
		Value of the research		11	24	28	199
personal growth	developing an individual's skills, knowledge, confidence, and emotional development. Citizen scientists experienced personal growth through participating in the research			17	54
		adapting		1	1
		anxiety		2	3
		asking for help		1	1
		career college readiness		4	8
		challenge		7	12
		Emotions felt, developed or change during the research including social learning		1	1
			change in aspiration or world view- could be advocacy for community or self	0	0
			academic self efficacy	2	2
			advocate	3	4
			agents of change	1	3
			aspiration	2	2
			community	1	1
			empowerment	15	25
			expressing ideas	1	1
			participant perspectives changing	0	0
			changing world view	5	17
			insight	3	3
			interacting differently	1	1
			place in the world	4	8
			treated differently	1	1
			understanding self	2	3
			value of experience (participant)	2	2
			political efficacy	2	8
			purpose	1	2
			sense of self	12	28
			They can make change hapen	1	1
			changing behaviour	1	1
			confidence	14	35
			control	1	1
			critical thinking	2	2
			curiosity	2	2
			engagement	1	1
			enjoyment	4	9
			feeling intrusive as a researcher	1	3
			fosters well being	1	1
			frustration	1	1
			new fears	1	1
			optimism	2	5
			proud	2	2
			resiliance	4	8
			rewarding	1	1
			stress	3	3
			thinking differently	4	6
		Learning		12	25
			educational	1	1
			learning by the researcher or adult	1	1
			creating new tecniques	1	2
			creativity	3	3
			learning about the research	3	5
			learning not useful	1	1
			topic learning	5	20
			research topic	2	8
		new skills, development of skills, using skills		19	52
			leadership	2	12
			mentoring	1	2
			planning	1	1
			presentation skills	2	2
			problem solving	8	17
			public speaking	2	2
			research skills	16	37
			analysis	1	1
			responibility	3	3
			team work	1	3
			thinking creativly	1	1
			took on new roles	2	2
		No connection between work and own lives or community		1	1
		preperation		1	1
		relfection		1	3
		set backs		1	1
		social aspect		4	4	29	485
power	having the 'capacity and opportunity to fulfil or obstruct personal, relational, or collective needs'	Coded directly to theme		20	59
		collaboration - adults and youth		1	1
		consent		2	4
		decisions		1	1
		gate keeper		1	1
		inclusive		1	2
		participants changing research direction		1	1
		place		1	1
		reciprocal relationship		6	9
		struggles		1	1
		The direction of the research		2	3
			chosing direction	1	1
		working together researchers and participants as equals		2	2	22	86
relationships	relationships are defined as the connections and interactions between individuals. The positive meanings associated with these human connections contribute to a favourable participant experience	Coded directly to theme		18	80
		attention		1	2
		awareness of disinterest		1	2
		being part of something		1	1
		breaking of trust		1	1
		changed perspectives		2	2
		Commitment		1	1
		community links		2	2
		Context		2	3
		developing relationships		11	24
		different conceptualisation of research roles		1	2
		different interactions		1	1
		Expectations		1	1
		Feeling invisible to researchers in general		1	1
		feeling involved		2	2
		feeling unsupported		1	1
		high expectations		1	3
		Let down		1	1
		new people		6	14
		not being heard		1	1
		peer support		7	13
		people being nice		1	1
		praise from the community		1	1
		racialized dynamics		2	9
		research lead support		1	1
		safe space		11	23
			be themselves	1	1
			being heard	9	30
			creating space	3	7
			Safe space to discuss race	1	1
			structure	2	2
			supportive environment	1	1
		shared vulnerability		1	3
		social connectedness		3	4
		success		1	1
		taken seriously		2	3
		team building		4	7
		training		1	1
			training - researchers	1	2
		trust		4	5
			trust from researchers to participants	2	3
		understanding local community		7	14
		view of participants from outside professionalisation		5	12
			respect	2	2
		working with community		3	7	31	299
self efficacy	A link between personal growth and power. Self-efficacy is where participants, through research, develop an understanding that they had the ability within themselves to effect change for themselves.	Coded directly to theme		4	5
		concern		1	1
		I can do something		6	13
		need assistance		1	1
		pressure		1	1
		self awareness		4	7
		self efficacy		5	9
		self realisation		1	1
		taking ownership		2	2
		uncertainty		1	2	15	42
Wider impact of participant experience	The wider impacts of taking part in a citizen science research project, including personal development, critical consciousness, self-advocacy / self-efficacy and improved relationships.	Coded directly to theme		16	30
		Critical Consciousness		7	11
		difficulties in keeping in contact		1	1
		future research		1	1
		Improved relationships		3	3
			greater good of the project	2	3
			improving the school environment	1	1
			wanting to help	1	1
		Personal Development		10	17
			giving back	1	2
			idea to change	0	0
			critical action	2	2
			importance of research	1	1
			inspiration	1	1
			raised expectations (2)	1	1
		positive experience		1	1
		Self-efficacy or Advocacy beyond the project		6	9
			make a difference	1	2
			making a difference	1	1
			social change	1	1
			taking action	1	1	22	90
Unidentified		misconception		1	1
		Influence of covid 19		3	14
			distraction from covid 19	2	3
		the physical environment		1	1
		difficulties of peer researchers wanting to give advice		1	1	8	20
